# Supplementary material for: Determination of hydrogen site and occupancy in hydrous Mg2SiO4 spinel by single-crystal neutron diffraction
Source: Acta Crystallogr B Struct Sci Cryst Eng Mater. 2018 Jan 25;74(Pt 1):115–20. doi: 10.1107/S2052520618000616 (PMC5798400; doi:10.1107/S2052520618000616)
Supplement: Supplementary file 1 [file b-74-00115-sup1.cif]

data_general 
# start Validation Reply Form
_vrf_TYPE031_I
;
PROBLEM:: _diffrn_radiation_wavelength is not of type numb.
RESPONSE: The range of wavelengths used was 0.5-3.4 Angstroms.
The data collection procedures are explained in following papers 
Schultz et al., 2014, J. Appl. Crystallogr. 915-921; 
Zikovsky et al., 2011,J. Appl. Crystallogr. 418-423. 
;
# end Validation Reply Form 

#------------------------------------------------------------------------------

_audit_creation_method  "from EXP file using GSAS2CIF"


_journal_data_validation_number      ?

_journal_date_recd_electronic      2017-11-07
_journal_date_to_coeditor            ?
_journal_date_from_coeditor          ?
_journal_date_accepted     2018-01-10
_journal_date_printers_first         ?
_journal_date_printers_final         ?
_journal_date_proofs_out             ?
_journal_date_proofs_in              ?
_journal_coeditor_name               ?
_journal_coeditor_code      BM5101SUP1
_journal_coeditor_notes
; ?
;
_journal_techeditor_code      B180061
_iucr_compatibility_tag          ACTA95
_journal_techeditor_notes
; ?
;
_journal_coden_ASTM                  ?
_journal_name_full                   ?
_journal_year                        ?
_journal_volume                      ?
_journal_issue                       ?
_journal_page_first                  ?
_journal_page_last                   ?
_journal_paper_category      FA
_journal_suppl_publ_number           ?
_journal_suppl_publ_pages            ?

#------------------------------------------------------------------------------
#data_S100K
data_I

_chemical_name_common             ?
_chemical_melting_point           ?
_chemical_formula_moiety         'H2.30 Mg15.41 O32 Si7.86'
_chemical_formula_sum            'H2.30 Mg15.41 O32 Si7.86'
_chemical_formula_weight   1109.697
_symmetry_cell_setting            cubic
_symmetry_space_group_name_H-M    'F d -3 m'
_symmetry_space_group_name_Hall     '-F 4vw 2vw 3'
loop_
 _symmetry_equiv_pos_as_xyz
    'x, y, z'
    'x, -y+1/4, -z+1/4'
    '-x+3/4, -y+1/4, z+1/2'
    '-x+3/4, y, -z+3/4'
    '-y, x+1/4, z+1/4'
    'y+3/4, x+1/4, -z+1/2'
    'y+3/4, -x, z+3/4'
    '-y, -x, -z'
    'y, z, x'
    '-y+3/4, -z+1/4, x+1/2'
    'y, -z+1/4, -x+1/4'
    '-y+3/4, z, -x+3/4'
    '-z, y+1/4, x+1/4'
    '-z, -y, -x'
    'z+3/4, -y, x+3/4'
    'z+3/4, y+1/4, -x+1/2'
    'z, x, y'
    '-z+1/4, x+1/2, -y+3/4'
    '-z+1/4, -x+1/4, y'
    'z, -x+3/4, -y+3/4'
    '-x, -z, -y'
    '-x, z+3/4, y+3/4'
    'x+1/4, -z+1/2, y+3/4'
    'x+3/4, z+1/4, -y+1/2'
    'x, y+1/2, z+1/2'
    'x, -y+3/4, -z+3/4'
    '-x+3/4, -y+3/4, z+1'
    '-x+3/4, y+1/2, -z+5/4'
    '-y, x+3/4, z+3/4'
    'y+3/4, x+3/4, -z+1'
    'y+3/4, -x+1/2, z+5/4'
    '-y, -x+1/2, -z+1/2'
    'y, z+1/2, x+1/2'
    '-y+3/4, -z+3/4, x+1'
    'y, -z+3/4, -x+3/4'
    '-y+3/4, z+1/2, -x+5/4'
    '-z, y+3/4, x+3/4'
    '-z, -y+1/2, -x+1/2'
    'z+3/4, -y+1/2, x+5/4'
    'z+3/4, y+3/4, -x+1'
    'z, x+1/2, y+1/2'
    '-z+1/4, x+1, -y+5/4'
    '-z+1/4, -x+3/4, y+1/2'
    'z, -x+5/4, -y+5/4'
    '-x, -z+1/2, -y+1/2'
    '-x, z+5/4, y+5/4'
    'x+1/4, -z+1, y+5/4'
    'x+3/4, z+3/4, -y+1'
    'x+1/2, y, z+1/2'
    'x+1/2, -y+1/4, -z+3/4'
    '-x+5/4, -y+1/4, z+1'
    '-x+5/4, y, -z+5/4'
    '-y+1/2, x+1/4, z+3/4'
    'y+5/4, x+1/4, -z+1'
    'y+5/4, -x, z+5/4'
    '-y+1/2, -x, -z+1/2'
    'y+1/2, z, x+1/2'
    '-y+5/4, -z+1/4, x+1'
    'y+1/2, -z+1/4, -x+3/4'
    '-y+5/4, z, -x+5/4'
    '-z+1/2, y+1/4, x+3/4'
    '-z+1/2, -y, -x+1/2'
    'z+5/4, -y, x+5/4'
    'z+5/4, y+1/4, -x+1'
    'z+1/2, x, y+1/2'
    '-z+3/4, x+1/2, -y+5/4'
    '-z+3/4, -x+1/4, y+1/2'
    'z+1/2, -x+3/4, -y+5/4'
    '-x+1/2, -z, -y+1/2'
    '-x+1/2, z+3/4, y+5/4'
    'x+3/4, -z+1/2, y+5/4'
    'x+5/4, z+1/4, -y+1'
    'x+1/2, y+1/2, z'
    'x+1/2, -y+3/4, -z+1/4'
    '-x+5/4, -y+3/4, z+1/2'
    '-x+5/4, y+1/2, -z+3/4'
    '-y+1/2, x+3/4, z+1/4'
    'y+5/4, x+3/4, -z+1/2'
    'y+5/4, -x+1/2, z+3/4'
    '-y+1/2, -x+1/2, -z'
    'y+1/2, z+1/2, x'
    '-y+5/4, -z+3/4, x+1/2'
    'y+1/2, -z+3/4, -x+1/4'
    '-y+5/4, z+1/2, -x+3/4'
    '-z+1/2, y+3/4, x+1/4'
    '-z+1/2, -y+1/2, -x'
    'z+5/4, -y+1/2, x+3/4'
    'z+5/4, y+3/4, -x+1/2'
    'z+1/2, x+1/2, y'
    '-z+3/4, x+1, -y+3/4'
    '-z+3/4, -x+3/4, y'
    'z+1/2, -x+5/4, -y+3/4'
    '-x+1/2, -z+1/2, -y'
    '-x+1/2, z+5/4, y+3/4'
    'x+3/4, -z+1, y+3/4'
    'x+5/4, z+3/4, -y+1/2'
    '-x, -y, -z'
    '-x, y-1/4, z-1/4'
    'x-3/4, y-1/4, -z-1/2'
    'x-3/4, -y, z-3/4'
    'y, -x-1/4, -z-1/4'
    '-y-3/4, -x-1/4, z-1/2'
    '-y-3/4, x, -z-3/4'
    'y, x, z'
    '-y, -z, -x'
    'y-3/4, z-1/4, -x-1/2'
    '-y, z-1/4, x-1/4'
    'y-3/4, -z, x-3/4'
    'z, -y-1/4, -x-1/4'
    'z, y, x'
    '-z-3/4, y, -x-3/4'
    '-z-3/4, -y-1/4, x-1/2'
    '-z, -x, -y'
    'z-1/4, -x-1/2, y-3/4'
    'z-1/4, x-1/4, -y'
    '-z, x-3/4, y-3/4'
    'x, z, y'
    'x, -z-3/4, -y-3/4'
    '-x-1/4, z-1/2, -y-3/4'
    '-x-3/4, -z-1/4, y-1/2'
    '-x, -y+1/2, -z+1/2'
    '-x, y+1/4, z+1/4'
    'x-3/4, y+1/4, -z'
    'x-3/4, -y+1/2, z-1/4'
    'y, -x+1/4, -z+1/4'
    '-y-3/4, -x+1/4, z'
    '-y-3/4, x+1/2, -z-1/4'
    'y, x+1/2, z+1/2'
    '-y, -z+1/2, -x+1/2'
    'y-3/4, z+1/4, -x'
    '-y, z+1/4, x+1/4'
    'y-3/4, -z+1/2, x-1/4'
    'z, -y+1/4, -x+1/4'
    'z, y+1/2, x+1/2'
    '-z-3/4, y+1/2, -x-1/4'
    '-z-3/4, -y+1/4, x'
    '-z, -x+1/2, -y+1/2'
    'z-1/4, -x, y-1/4'
    'z-1/4, x+1/4, -y+1/2'
    '-z, x-1/4, y-1/4'
    'x, z+1/2, y+1/2'
    'x, -z-1/4, -y-1/4'
    '-x-1/4, z, -y-1/4'
    '-x-3/4, -z+1/4, y'
    '-x+1/2, -y, -z+1/2'
    '-x+1/2, y-1/4, z+1/4'
    'x-1/4, y-1/4, -z'
    'x-1/4, -y, z-1/4'
    'y+1/2, -x-1/4, -z+1/4'
    '-y-1/4, -x-1/4, z'
    '-y-1/4, x, -z-1/4'
    'y+1/2, x, z+1/2'
    '-y+1/2, -z, -x+1/2'
    'y-1/4, z-1/4, -x'
    '-y+1/2, z-1/4, x+1/4'
    'y-1/4, -z, x-1/4'
    'z+1/2, -y-1/4, -x+1/4'
    'z+1/2, y, x+1/2'
    '-z-1/4, y, -x-1/4'
    '-z-1/4, -y-1/4, x'
    '-z+1/2, -x, -y+1/2'
    'z+1/4, -x-1/2, y-1/4'
    'z+1/4, x-1/4, -y+1/2'
    '-z+1/2, x-3/4, y-1/4'
    'x+1/2, z, y+1/2'
    'x+1/2, -z-3/4, -y-1/4'
    '-x+1/4, z-1/2, -y-1/4'
    '-x-1/4, -z-1/4, y'
    '-x+1/2, -y+1/2, -z'
    '-x+1/2, y+1/4, z-1/4'
    'x-1/4, y+1/4, -z-1/2'
    'x-1/4, -y+1/2, z-3/4'
    'y+1/2, -x+1/4, -z-1/4'
    '-y-1/4, -x+1/4, z-1/2'
    '-y-1/4, x+1/2, -z-3/4'
    'y+1/2, x+1/2, z'
    '-y+1/2, -z+1/2, -x'
    'y-1/4, z+1/4, -x-1/2'
    '-y+1/2, z+1/4, x-1/4'
    'y-1/4, -z+1/2, x-3/4'
    'z+1/2, -y+1/4, -x-1/4'
    'z+1/2, y+1/2, x'
    '-z-1/4, y+1/2, -x-3/4'
    '-z-1/4, -y+1/4, x-1/2'
    '-z+1/2, -x+1/2, -y'
    'z+1/4, -x, y-3/4'
    'z+1/4, x+1/4, -y'
    '-z+1/2, x-1/4, y-3/4'
    'x+1/2, z+1/2, y'
    'x+1/2, -z-1/4, -y-3/4'
    '-x+1/4, z, -y-3/4'
    '-x-1/4, -z+1/4, y-1/2'

_cell_length_a                     8.0786(3)
_cell_length_b                     8.0786(3)
_cell_length_c                     8.0786(3)
_cell_angle_alpha                  90.00
_cell_angle_beta                   90.00
_cell_angle_gamma                  90.00
_cell_volume                       527.234(37)
_cell_formula_units_Z              1
_cell_measurement_temperature      100
_cell_measurement_reflns_used      2149
_cell_measurement_theta_min        7.676
_cell_measurement_theta_max        77.967
_exptl_crystal_description         isomorphic
_exptl_crystal_colour              colorless
_exptl_crystal_size_max            0.7
_exptl_crystal_size_mid            0.5
_exptl_crystal_size_min            0.4
_exptl_crystal_density_meas        ?
_exptl_crystal_density_diffrn      3.495
_exptl_crystal_density_method      'not measured'
_exptl_crystal_F_000               ?
_exptl_absorb_coefficient_mu       ?
_exptl_absorb_correction_type      ?
_exptl_special_details             ?

_diffrn_ambient_temperature        100
_diffrn_radiation_wavelength       0.5-3.4
_diffrn_radiation_type             neutron 
_diffrn_radiation_source           'ORNL spallation neutron source'
_diffrn_radiation_monochromator    'not applicable to TOF Laue technique'
_diffrn_measurement_device_type    'single-crystal diffractometer'
_diffrn_measurement_method         'time-of-flight LAUE diffraction'
_diffrn_detector_area_resol_mean     ?
_diffrn_standards_number            ?
_diffrn_standards_interval_count    ?
_diffrn_standards_interval_time     ?
_diffrn_standards_decay_%      ?
_diffrn_reflns_number      2149
_diffrn_reflns_av_R_equivalents      0
_diffrn_reflns_limit_h_min          -20
_diffrn_reflns_limit_h_max           19
_diffrn_reflns_limit_k_min          -20
_diffrn_reflns_limit_k_max           19
_diffrn_reflns_limit_l_min          -19
_diffrn_reflns_limit_l_max           17
_diffrn_reflns_theta_min            7.676
_diffrn_reflns_theta_max            77.967
_reflns_number_total                 ?
_reflns_number_gt                     1454
_reflns_threshold_expression         I>3\s(I)
_computing_structure_refinement     GSAS

_refine_ls_structure_factor_coef    Fsqd
_refine_ls_matrix_type      full
_refine_ls_weighting_scheme      ?
_refine_ls_weighting_details      ?
_refine_ls_number_parameters      12
_refine_ls_number_restraints      0
_refine_ls_R_factor_all            0.034
_refine_ls_R_factor_gt             0.034
_refine_ls_wR_factor_all           0.082
_refine_ls_wR_factor_gt            0.041
_refine_ls_goodness_of_fit      1.54
_refine_ls_reduced_chi2      2.373
_refine_ls_shift/su_max      0.01
_refine_ls_shift/su_mean      0.00
_atom_sites_solution_hydrogens      difmap

loop_
 _atom_type
 _atom_type_description
 _atom_type_scat_length
 _atom_type_scat_source
 'H' 'hydrogen' -3.7409 'Neutron Scattering Lengths, Neutron Data Booklet, 2nd Ed.1 1-1 ILL, 2003.'    
 'Mg' 'magnesium' 5.66  'Neutron Scattering Lengths, Neutron Data Booklet, 2nd Ed.1 1-1 ILL, 2003.'
 'O' 'oxygen' 5.805 'Neutron Scattering Lengths, Neutron Data Booklet, 2nd Ed.1 1-1 ILL, 2003.'
 'Si' 'silicon' 4.107 'Neutron Scattering Lengths, Neutron Data Booklet, 2nd Ed.1 1-1 ILL, 2003.' 

loop_
 _atom_site_type_symbol
 _atom_site_label
 _atom_site_fract_x
 _atom_site_fract_y
 _atom_site_fract_z
 _atom_site_B_equiv_geom_mean
 _atom_site_calc_flag
 _atom_site_occupancy
 _atom_site_disorder_assembly
 _atom_site_disorder_group
 H H1 0.353(4) 0.087(4) 0.017(4) 0.043(7) d 0.012(1) . .
 Mg M1 0.5 0.5 0.5 0.00320(4) d 0.963(2) . .
 Si T1 0.125 0.125 0.125 0.00226(7) d 0.982(2) . .
 O O1 0.24396(1) 0.24396(1) 0.24396(1) 0.00325(4) d 1.0 . .


loop_ 
 _atom_type_symbol
 _atom_type_number_in_cell
 H  2.301
 Mg 15.408
 O  32.0
 Si 7.856
 

loop_
 _atom_site_aniso_label
 _atom_site_aniso_U_iso
H1 0.043(7)
M1 0.00320(4) 
O1 0.00325(4)
T1 0.00226(7)
loop_
 _geom_bond_atom_site_label_1
 _geom_bond_atom_site_label_2
 _geom_bond_site_symmetry_2
 _geom_bond_distance
 _geom_bond_publ_flag
 H1 O1 2 1.101(35) ?
 M1 O1 123_656 2.06955(13) ?
 M1 O1 27_554 2.06955(13) ?
 M1 O1 100_666 2.06955(13) ?
 M1 O1 4 2.06955(13) ?
 M1 O1 122_655 2.06955(13) ?
 M1 O1 26 2.06955(13) ?
 T1 O1 52_454 1.66456(21) ?
 T1 O1 2 1.66456(21) ?
 T1 O1 51_454 1.66456(21) ?
 T1 O1 . 1.66456(21) ?

loop_
 _geom_angle_atom_site_label_1
 _geom_angle_atom_site_label_2
 _geom_angle_atom_site_label_3
 _geom_angle_site_symmetry_1
 _geom_angle_site_symmetry_3
 _geom_angle
 _geom_angle_publ_flag
 O1 M1 O1 123_656 27_554 180 ?
 O1 M1 O1 123_656 100_666 92.668(6) ?
 O1 M1 O1 27_554 100_666 87.332(6) ?
 O1 M1 O1 123_656 4 87.332(6) ?
 O1 M1 O1 27_554 4 92.668(6) ?
 O1 M1 O1 100_666 4 180 ?
 O1 M1 O1 123_656 122_655 92.665(6) ?
 O1 M1 O1 27_554 122_655 87.332(6) ?
 O1 M1 O1 100_666 122_655 92.668(6) ?
 O1 M1 O1 4 122_655 87.332(6) ?
 O1 M1 O1 123_656 26 87.332(6) ?
 O1 M1 O1 27_554 26 92.668(6) ?
 O1 M1 O1 100_666 26 87.332(6) ?
 O1 M1 O1 4 26 92.668(6) ?
 O1 M1 O1 122_655 26 180 ?
 O1 T1 O1 52_454 2 109.5 ?
 O1 T1 O1 52_454 51_454 109.5 ?
 O1 T1 O1 2 51_454 109.5 ?
 O1 T1 O1 52_454 . 109.473(10) ?
 O1 T1 O1 2 . 109.5 ?
 O1 T1 O1 51_454 . 109.473(10) ?
